# Supplementary material for: Myocardial Deformation Analysis in MYBPC3 and MYH7 Related Sarcomeric Hypertrophic Cardiomyopathy—The Graz Hypertrophic Cardiomyopathy Registry
Source: Genes (Basel). 2021 Sep 23;12(10):1469. doi: 10.3390/genes12101469 (PMC8535960; doi:10.3390/genes12101469)
Supplement: Supplementary file 1 [file genes-12-01469-s001.zip]

Archive with 1 entries (1 files):
- genes-1368024-supplementary.pdf
